# Supplementary material for: Low genetic diversity and strong immunogenicity within the apical membrane antigen-1 of plasmodium ovale spp. imported from africa to china
Source: Acta Trop. 2020 Oct;210:105591. doi: 10.1016/j.actatropica.2020.105591 (PMC7456792; doi:10.1016/j.actatropica.2020.105591)
Supplement: Supplementary file 1 [file mmc1.xml]

<?xml version="1.0" encoding="UTF-8" standalone="no"?><data:data><datasets><author>woerseng@126.com</author><type>0</type><dataset><value>1</value><reason>No data was used for the research described in the article</reason><comments/></dataset></datasets></data:data>
